# Supplementary material for: Clinical Characteristics of Patients with SARS-CoV-2 N501Y Variants in General Practitioner Clinic in Japan
Source: J Clin Med. 2021 Dec 14;10(24):5865. doi: 10.3390/jcm10245865 (PMC8708988; doi:10.3390/jcm10245865)
Supplement: Supplementary file 1 [file jcm-10-05865-s001.zip]

Archive with 1 entries (1 files):
- jcm-1435770-supplementary.pdf
